# Supplementary material for: HY5 is not integral to light mediated stomatal development in Arabidopsis
Source: PLoS One. 2020 Jan 16;15(1):e0222480. doi: 10.1371/journal.pone.0222480 (PMC6964886; doi:10.1371/journal.pone.0222480)
Supplement: S1 Table — (XLSX) [file pone.0222480.s003.xlsx]

## Sheet: Sheet1
S1 Table. List of primers
Primer name	Primer sequence (5’-3’)
LBp745DsLox	AACGTCCGCAATGTGTTATTAAGTTGTC
Salk Lba1	TGGTTCACGTAGTGGGCCATCG
HY5proFor-NotI	AAgcggccgcaggattcgtgtcttcgtcttc
HY5Rev-SalI	AAgtcgacAAGGCTTGCATCAGCATTAGAAC
hy5salk_096651cFor	GAGAGAATATGCGAGTGAATGACC
hy5salk_096651cRev	CGGAGTTTGGAGGAGAAGCTGTC
HYHwiscFor	ACACATAGTTGTGCCTCTGAC
HYHwiscRev	TTCCTCTCTCTTGCTTGTTGC
phyBWTfor	CTATGTGCTTGGTTGGTTCTAC
phyBWTrev	CCATGATACTGGGACTCTGTG
HY5-AscI-For	aggcgcgcctATGCAGGAACAAGCGACTAGCTC
HY5-PacI-Rev	ccttaattaaggTCAAAGGCTTGCATCAGCATTAG
HY5rt-For	AGCTGCAAGCTCTTTACCATC
HY5rt-Rev	GGCTTGCATCAGCATTAGAAC
HYHrt-For	CCTCTTACCTCTCTATTCTCGTC
HYHrt-Rev	GAAGCATTGTGTTCTCGTTCG
AtUBC21Fr	GAATGCTTGGAGTCCTGCTTG
AtUBC21Rv	CTCAGGATGAGCCATCAATGC
UBQ10qF	GGCCTTGTATAATCCCTGATGAATA
UBQ10qR	AAAGAGATAACAGGAACGGAAACATA
SPCHfor3	AACGGTGTCGCATAAGATCC
SPCHrev3	CAAGAGCCAAATCTTCAAGAGC
MUTEfor1	AACGTCGAAAGACCCTAAACCG
MUTE1Rev	TTAGCATGAGGGGAGTTACAGC
FAMAfor2	GCTGCTAGGGTTTGACGCCATGA
FAMArev2	GGAGTAGAGGACGGTTTGTTCC
StomagenFor1	GTTCAAGCCTCAAGACCTCG
StomagenRev1	CCTTCGACTGGAACTTGCTC
HY5qFor	TGAAGAGGTTGTTGAGGAACAG
HY5qRev	AGAGTCGCTCTTCAAGTTCAG
HY5pro-For-KpnI	GGGGTACCCCatgacatcgacttgtttggttcag
HY5pro-Rev-NcoI	CATGCCATGGCATGcttactctttgaagatcgatcag
STOMpro-For-KpnI	GGGGTACCCCcatatagaaaagatttgcttcc
STOMpro-Rev-NcoI	CATGCCATGGCATGtctctacttcttcttcttcttg
HY5BamHI-For	AAggatccATGCAGGAACAAGCGACTAGC
HY5XhoI-Rev	AActcgagAAGGCTTGCATCAGCATTAGAACC
